# Supplementary material for: Improving Pharmacists’ Awareness of Inadequate Antibiotic Use for URTIs through an Educational Intervention: A Pilot Study
Source: Healthcare (Basel). 2022 Jul 25;10(8):1385. doi: 10.3390/healthcare10081385 (PMC9394361; doi:10.3390/healthcare10081385)
Supplement: Supplementary file 1 [file healthcare-10-01385-s001.zip]

Archive with 6 entries (6 files):
- S1 - OnlineCourse_SuppMat.pdf
- __MACOSX/._S1 - OnlineCourse_SuppMat.pdf
- S2 - eHealthResp app_SuppMat.pdf
- __MACOSX/._S2 - eHealthResp app_SuppMat.pdf
- S3 - Questionnaire_SuppMat.pdf
- __MACOSX/._S3 - Questionnaire_SuppMat.pdf
